# Supplementary material for: Splenic Torsion in Heterotaxy Syndrome with Left Isomerism: A Case Report and Literature Review
Source: Diagnostics (Basel). 2022 Nov 23;12(12):2920. doi: 10.3390/diagnostics12122920 (PMC9776906; doi:10.3390/diagnostics12122920)
Supplement: Supplementary file 1 [file diagnostics-12-02920-s001.zip]

Archive with 2 entries (2 files):
- Figure S1 CT of abdomen.pptx
- Figure S2 PET-CT of Lung window.pptx
